# Supplementary material for: S100A8+S100A9+ transitional macrophages are associated with pulmonary fibrosis progression by integrating immunometabolism and fibrogenic crosstalk
Source: Front Immunol. 2026 Jul 2;17:1832940. doi: 10.3389/fimmu.2026.1832940 (PMC13372650; doi:10.3389/fimmu.2026.1832940)
Supplement: Supplementary file 12 [file Table1.xlsx]

## Sheet: Metaprogram_top20genes compare
Metaprogram without GSE159585 snRNAseq	Gene	Rank	Metaprogram all included	Gene	Rank	overlapping gene ratio (%)
MP1	CCL18	1	MP1	CCL18	1	50
MP1	NUPR1	2	MP1	FN1	2
MP1	FN1	3	MP1	APOE	3
MP1	RBP4	4	MP1	NUPR1	4
MP1	APOE	5	MP1	GPNMB	5
MP1	FABP4	6	MP1	LGMN	6
MP1	S100A8	7	MP1	FBP1	7
MP1	MT2A	8	MP1	MARCO	8
MP1	IFI6	9
MP1	S100A9	10
MP1	IFI27	11
MP1	FABP5P7	12
MP1	FABP5	13
MP1	SCD	14
MP1	SERPING1	15
MP1	C1QB	16
MP1	C1QC	17
MP1	CD52	18
MP1	CXCL3	19
MP1	LGALS3BP	20
MP2	PID1	1	MP2	PID1	1	75
MP2	AREG	2	MP2	AREG	2
MP2	ZNF331	3	MP2	IL1R2	3
MP2	XYLT1	4	MP2	ADAM28	4
MP2	SYTL3	5	MP2	XYLT1	5
MP2	IL1R2	6	MP2	INPP5A	6
MP2	CCL17	7	MP2	ZNF331	7
MP2	CLEC10A	8	MP2	CLEC10A	8
MP2	ADAM28	9	MP2	CCL17	9
MP2	F13A1	10	MP2	SYTL3	10
MP2	SSBP2	11	MP2	SULF2	11
MP2	RGS1	12	MP2	F13A1	12
MP2	EREG	13	MP2	PKIB	13
MP2	NLRP3	14	MP2	RGS1	14
MP2	GPR183	15	MP2	SERPINB9	15
MP2	INSIG1	16	MP2	PLCB1	16
MP2	FCN1	17	MP2	VEGFA	17
MP2	PLCB1	18	MP2	SLC38A1	18
MP2	SULF2	19	MP2	ADAM19	19
MP2	SERPINB9	20	MP2	FCN1	20
MP3	FABP4	1	MP3	FABP4	1	80
MP3	KLHL29	2	MP3	LSAMP	2
MP3	ATP10A	3	MP3	KLHL29	3
MP3	LSAMP	4	MP3	ATP10A	4
MP3	INHBA	5	MP3	MME	5
MP3	MME	6	MP3	INHBA	6
MP3	IQSEC3	7	MP3	SERPING1	7
MP3	MACC1	8	MP3	SLC19A3	8
MP3	SERPING1	9	MP3	RBP4	9
MP3	RND3	10	MP3	TRHDE	10
MP3	TRHDE	11	MP3	IQSEC3	11
MP3	SLC19A3	12	MP3	GPD1	12
MP3	FHL1	13	MP3	RND3	13
MP3	GPD1	14	MP3	CHRM3	14
MP3	GLDN	15	MP3	MACC1	15
MP3	RBP4	16	MP3	SCD	16
MP3	MLPH	17	MP3	FHL1	17
MP3	CHRM3	18	MP3	PCOLCE2	18
MP3	PLA2G16	19	MP3	MLPH	19
MP3	PCOLCE2	20	MP3	IFI27	20
MP4	RNASE1	1	MP4	F13A1	1	70
MP4	LGMN	2	MP4	PLTP	2
MP4	FOLR2	3	MP4	LGMN	3
MP4	C1QC	4	MP4	RNASE1	4
MP4	PLTP	5	MP4	STAB1	5
MP4	C1QB	6	MP4	FOLR2	6
MP4	CCL13	7	MP4	LILRB5	7
MP4	SLC40A1	8	MP4	SELENOP	8
MP4	C1QA	9	MP4	SLC40A1	9
MP4	LILRB5	10	MP4	MERTK	10
MP4	SELENOP	11	MP4	CSGALNACT1	11
MP4	CCL18	12	MP4	CCL18	12
MP4	STAB1	13	MP4	IL2RA	13
MP4	APOE	14	MP4	NAV2	14
MP4	GPR34	15	MP4	SLC9A9	15
MP4	F13A1	16	MP4	HS3ST2	16
MP4	MARCKS	17	MP4	MARCKS	17
MP4	CCL2	18	MP4	SPP1	18
MP4	MS4A6A	19	MP4	MS4A6A	19
MP4	SPP1	20	MP4	APOE	20
MP5	S100A8	1	MP5	S100A8	1	82.3529
MP5	S100A12	2	MP5	FCN1	2
MP5	FCN1	3	MP5	S100A12	3
MP5	RETN	4	MP5	RETN	4
MP5	VCAN	5	MP5	S100A9	5
MP5	S100A9	6	MP5	VCAN	6
MP5	TIMP1	7	MP5	TIMP1	7
MP5	THBS1	8	MP5	MCEMP1	8
MP5	MCEMP1	9	MP5	THBS1	9
MP5	RNASE2	10	MP5	CD300E	10
MP5	CD300E	11	MP5	PLAC8	11
MP5	S100A4	12	MP5	ALOX5AP	12
MP5	AREG	13	MP5	IL1R2	13
MP5	STXBP2	14	MP5	AREG	14
MP5	IL1R2	15	MP5	LYZ	15
MP5	ALOX5AP	16	MP5	EREG	16
MP5	PLAC8	17	MP5	CD52	17
MP5	SLC25A37	18
MP5	EREG	19
MP5	CD93	20
MP6	SPP1	1	MP6	SPP1	1	65
MP6	CCL2	2	MP6	CCL2	2
MP6	CHIT1	3	MP6	MMP9	3
MP6	CTSK	4	MP6	GPC4	4
MP6	MMP9	5	MP6	IL1RN	5
MP6	MATK	6	MP6	RNASE1	6
MP6	GPC4	7	MP6	EMP1	7
MP6	HS3ST2	8	MP6	CHIT1	8
MP6	RNASE1	9	MP6	LGMN	9
MP6	PLA2G7	10	MP6	SH3RF3	10
MP6	LGMN	11	MP6	PLA2G7	11
MP6	RARRES1	12	MP6	FAM20C	12
MP6	EMP1	13	MP6	CTSL	13
MP6	FAM20C	14	MP6	S100A8	14
MP6	FABP5	15	MP6	FABP5	15
MP6	HAMP	16	MP6	TIMP1	16
MP6	IL1RN	17	MP6	LPL	17
MP6	CTSL	18	MP6	S100A9	18
MP6	TM4SF19-TCTEX1D2	19	MP6	C15orf48	19
MP6	FABP5P7	20	MP6	ZNF331	20
MP7	CXCL8	1	MP7	CXCL8	1	81.8182
MP7	CCL20	2	MP7	CCL4	2
MP7	IL1B	3	MP7	CCL20	3
MP7	CCL4	4	MP7	IL1B	4
MP7	CXCL3	5	MP7	CXCL3	5
MP7	CXCL2	6	MP7	CCL4L2	6
MP7	CCL4L2	7	MP7	CXCL2	7
MP7	TNFAIP3	8	MP7	TNFAIP3	8
MP7	NFKB1	9	MP7	TNFAIP6	9
			MP7	NFKB1	10
			MP7	G0S2	11
MP8	HSPA1B	1	MP8	HSPH1	1	100
MP8	HSPH1	2	MP8	HSPA1B	2
MP8	HSPA1A	3	MP8	HSPA1A	3
MP8	BAG3	4	MP8	BAG3	4
MP8	DNAJB1	5	MP8	DNAJB1	5
MP8	DNAJA4	6	MP8	DNAJA4	6
MP8	HSPD1	7
MP8	ZFAND2A	8

## Sheet: Metaprogram without GSE159585
Metaprogram	sampleCoverage	silhouette	meanSimilarity	numberGenes	numberPrograms
MP1	1	-0.0316719	0.142	43	807
MP2	0.986666666666667	0.0269221801183649	0.172	50	1008
MP5	0.88	0.271759443890351	0.364	22	400
MP3	0.853333333333333	0.317714787400531	0.402	34	466
MP4	0.773333333333333	0.21613151619598	0.328	29	242
MP6	0.72	0.286092613252574	0.368	28	377
MP7	0.666666666666667	0.335334361200667	0.403	9	198
MP8	0.533333333333333	0.434201462507238	0.503	8	177

## Sheet: Metaprogram without all data 
Metaprogram	sampleCoverage	silhouette	meanSimilarity	numberGenes	numberPrograms
MP1	1	-0.0723804	0.088	8	1490
MP2	0.989247311827957	0.12599649996776	0.223	59	774
MP3	0.935483870967742	0.224516223189932	0.298	45	830
MP4	0.860215053763441	0.131640204939596	0.255	44	446
MP5	0.731182795698925	0.278014632986142	0.369	17	349
MP6	0.526881720430108	0.450676677009658	0.51	24	257
MP7	0.494623655913978	0.227797442359259	0.308	11	236
MP8	0.43010752688172	0.448298938756517	0.509	6	175
